# Supplementary material for: Information Extraction from Lumbar Spine MRI Radiology Reports Using GPT4: Accuracy and Benchmarking Against Research-Grade Comprehensive Scoring
Source: Diagnostics (Basel). 2025 Apr 4;15(7):930. doi: 10.3390/diagnostics15070930 (PMC11989208; doi:10.3390/diagnostics15070930)
Supplement: Supplementary file 1 [file diagnostics-15-00930-s001.zip]

Archive with 6 entries (4 files):
- diagnostics-3560773-supplementary/
- diagnostics-3560773-supplementary/Supplementary_Figure1.pdf
- diagnostics-3560773-supplementary/Supplementary_Figure2.pdf
- diagnostics-3560773-supplementary/__MACOSX/
- diagnostics-3560773-supplementary/__MACOSX/._Supplementary_Figure1.pdf
- diagnostics-3560773-supplementary/__MACOSX/._Supplementary_Figure2.pdf
